# Supplementary material for: A Survey of Potentially Pathogenic-Incriminated Arthropod Vectors of Health Concern in Botswana
Source: Int J Environ Res Public Health. 2021 Oct 8;18(19):10556. doi: 10.3390/ijerph181910556 (PMC8508065; doi:10.3390/ijerph181910556)
Supplement: Supplementary file 1 [file ijerph-18-10556-s001.zip]

Archive with 1 entries (1 files):
- ijerph-1340519-supplementary.pdf
